# Supplementary material for: Colonization History, Host Distribution, Anthropogenic Influence and Landscape Features Shape Populations of White Pine Blister Rust, an Invasive Alien Tree Pathogen
Source: PLoS One. 2015 May 26;10(5):e0127916. doi: 10.1371/journal.pone.0127916 (PMC4444259; doi:10.1371/journal.pone.0127916)
Supplement: S4 Table — Vector values were averaged over populations and used to create the map in Fig 6. (XLSX) [file pone.0127916.s008.xlsx]

## Sheet: Sheet1
Population names	Lag Vector of Principal Component
SouthDakota	0.157199
NewMexico	0.141907
Wyoming	0.136574
ColoradoMoscaPass	0.133902
Idaho	0.134974
ABBanff	0.0424377
ABCarbondaleRiverRoad	0.136113
ABOldmanRiver	0.141855
ABPlateauMountain	0.143355
ABPorcupineHills	0.131918
ABSlackerCreek	0.143381
Cranbrook	0.141881
CranbrookPuddingburn	0.135315
Nelson	0.141403
NelsonRedMountain	0.134708
GoldenQuartzGravelPit	0.131465
BombiSummit	0.130552
LittleSlocan	0.123389
Kootnays	0.0754869
SpringerCreek	0.140264
McBride	0.156162
Valemount	0.20757
PrinceGeorge1	0.0854249
PrinceGeorge2	-0.117652
PrinceGeorge3	-0.0220744
Smithers	-0.304178
Pemberton	-0.350563
Texada	-0.341383
PowellRiver	-0.338478
Mt.Washington	-0.339312
Oregon	-0.338135
California	-0.0432171
